# Supplementary material for: Cross-cultural adaptation of the Fresno Test for Turkish language
Source: PLoS One. 2021 Jan 8;16(1):e0245195. doi: 10.1371/journal.pone.0245195 (PMC7793267; doi:10.1371/journal.pone.0245195)
Supplement: S1 Table — 72 Students, deidentified. (XLSX) [file pone.0245195.s001.xlsx]

## Sheet: Sheet1
No	Anonymous	Anonymous	Anonymous		Anonymous	Anonymous	Anonymous	lise_kod	prefresno_1	prefresno_2	prefresno_3	prefresno_4	prefresno_5	prefresno_6	prefresno_7	prefresno_8a	prefresno_8b	prefresno_8c	prefresno_8d	prefresno_8e	prefresno_9a	prefresno_9b	prefresno_9c	prefresno_10	prefresno_11	prefresno_12		postfresno_1	postfresno_2	postfresno_3	postfresno_4	postfresno_5	postfresno_6	postfresno_7	postfresno_8a	postfresno_8b	postfresno_8c	postfresno_8d	postfresno_8e	postfresno_9a	postfresno_9b	postfresno_9c	postfresno_10	postfresno_11	postfresno_12	pre_total	post_total	prefresno_1_yuzde	prefresno_2_yuzde
1								3	18	6	3	6	10	10	5	4	4	0	0	4	4	4	4	4	0	4		8	12	9	16	14	18	14	4	4	4	4	0	4	4	4	4	0	4	90	127	0.75	0.25
2								2	9	2	9	12	0	5	0	0	0	0	0	0	0	0	0	0	0	0		12	8	15	16	14	10	0	4	0	0	0	0	0	0	0	0	0	4	37	83	0.375	0.0833333
3								4	12	10	6	6	5	18	9	4	0	4	4	0	0	0	0	0	0	0		18	14	12	24	9	24	18	4	4	4	4	0	4	0	0	0	0	0	78	139	0.5	0.416667
4								1	17	10	9	8	12	10	5	0	0	0	0	0	0	0	0	0	0	0		20	16	24	24	18	24	18	4	4	4	4	0	4	4	4	4	0	4	71	180	0.708333	0.416667
5								1	19	6	3	6	9	18	5	4	0	0	0	0	0	0	0	0	0	0		19	10	15	12	18	18	14	4	0	4	4	0	4	4	4	4	0	4	70	138	0.791667	0.25
6								1	12	8	3	0	9	10	5	4	0	0	0	0	0	0	0	0	0	0		21	14	15	16	18	18	12	4	4	4	4	0	4	4	4	0	0	4	51	146	0.5	0.333333
7								1	12	2	0	3	5	0	0	4	0	0	0	0	0	0	0	0	0	0		21	4	6	16	5	10	0	0	0	0	0	0	4	0	4	0	0	4	26	74	0.5	0.0833333
8								3	5	16	0	3	0	18	0	4	4	4	0	0	0	0	0	0	0	4		9	18	12	24	18	18	18	0	0	0	0	0	0	0	4	0	0	4	58	125	0.208333	0.666667
9								1	15	4	3	6	0	10	0	4	0	4	4	0	0	0	0	0	0	0		20	14	24	24	0	10	10	4	4	0	0	0	4	0	4	0	0	0	50	118	0.625	0.166667
10								2	14	6	9	8	0	10	5	0	0	0	0	0	0	0	0	0	0	0		8	8	15	16	10	10	18	0	0	0	0	0	4	0	4	0	0	0	52	93	0.583333	0.25
11								2	8	6	0	3	9	5	10	0	0	0	0	0	0	0	0	0	0	0		21	16	12	8	18	18	9	0	0	0	0	0	0	4	0	0	0	0	41	106	0.333333	0.25
12								3	12	2	9	0	5	5	0	4	4	0	0	0	0	0	0	0	4	4		11	10	12	16	10	10	18	4	4	4	4	4	4	4	4	4	4	4	49	131	0.5	0.0833333
13								1	5	2	6	0	0	0	5	0	4	0	0	0	0	0	0	0	0	0		8	10	15	16	10	18	9	4	4	4	4	0	4	0	0	0	0	0	22	106	0.208333	0.0833333
14								5	0	16	9	0	0	0	5	4	4	4	4	0	0	0	0	0	0	0		0	24	9	8	0	24	18	4	4	4	4	0	4	4	0	4	0	4	46	115	0	0.666667
15								4	11	10	3	12	0	10	5	4	0	0	0	0	4	0	0	0	0	0		20	2	15	24	5	5	0	4	4	0	0	0	0	0	0	0	0	0	59	79	0.458333	0.416667
16								2	12	2	3	0	5	0	0	0	0	0	0	0	0	0	0	0	0	0		22	6	15	16	18	10	21	4	4	4	4	0	4	4	4	0	0	4	22	140	0.5	0.0833333
17								3	20	2	12	8	0	10	9	4	0	0	0	0	4	0	0	0	0	4		12	14	15	8	21	18	9	4	4	4	4	0	4	4	4	4	0	4	73	133	0.833333	0.0833333
18								2	20	4	3	0	0	0	0	4	0	0	0	0	4	0	0	0	0	0		16	14	3	20	9	18	12	4	4	0	0	0	4	0	0	4	0	4	35	112	0.833333	0.166667
19								1	0	14	18	0	0	0	0	4	0	0	0	0	0	0	0	0	0	0		0	20	15	0	0	0	0	4	4	4	4	0	4	0	4	0	0	4	36	63	0	0.583333
20								2	14	2	3	12	9	5	5	0	0	0	0	0	0	0	0	0	0	0		21	16	15	24	18	24	18	4	0	0	0	0	4	4	4	4	0	4	50	160	0.583333	0.0833333
21								2	11	4	6	0	0	10	0	4	0	0	0	0	0	0	0	0	0	0		21	10	6	8	17	10	14	4	4	4	4	0	4	0	0	0	0	4	35	110	0.458333	0.166667
22								1	15	6	3	8	5	5	5	0	0	0	0	0	0	0	0	0	0	0		20	24	15	24	18	18	9	4	4	4	4	4	4	0	4	4	0	4	47	164	0.625	0.25
23								5	11	4	6	8	0	18	9	4	4	4	4	0	0	0	0	0	0	0		19	16	15	16	9	18	5	4	4	4	4	0	4	0	0	4	0	4	72	126	0.458333	0.166667
24								1	12	2	3	8	0	5	5	4	0	0	0	0	0	0	0	0	0	0		12	8	3	15	10	10	5	4	4	4	4	0	0	0	4	0	0	0	39	83	0.5	0.0833333
25								4	17	10	3	6	0	0	0	4	4	0	0	0	0	0	0	0	0	0		18	12	6	16	21	18	0	0	0	0	0	0	0	0	0	0	0	4	44	95	0.708333	0.416667
26								2	21	16	18	3	14	0	0	4	0	0	0	0	0	0	0	0	0	0		21	18	15	16	12	24	12	4	4	0	0	0	4	4	4	0	0	4	76	142	0.875	0.666667
27								4	0	2	6	6	5	5	5	0	0	0	0	0	0	0	0	0	0	0		19	6	15	0	5	5	9	0	0	0	0	0	4	0	4	0	0	0	29	67	0	0.0833333
28								4	5	8	9	0	0	5	0	4	0	0	0	0	0	0	0	0	0	0		20	12	3	0	0	18	21	0	0	4	4	0	4	0	4	0	0	0	31	90	0.208333	0.333333
29								6	16	14	9	12	0	10	9	4	4	0	0	0	0	0	0	0	0	0		22	4	21	24	21	18	21	4	4	4	4	0	4	0	0	4	0	0	78	155	0.666667	0.583333
30								1	15	14	0	8	9	10	0	4	4	0	0	0	0	0	0	0	0	0		21	18	15	8	18	10	18	4	4	0	0	0	4	4	0	0	0	4	64	128	0.625	0.583333
31								3	15	4	12	14	0	0	0	0	0	0	0	0	0	0	0	0	0	0		10	14	15	22	18	24	21	0	0	0	0	0	0	0	0	0	0	4	45	128	0.625	0.166667
32								2	17	8	12	8	18	0	9	0	0	0	0	0	0	0	0	0	0	4		24	20	15	16	9	18	12	0	0	0	0	0	0	0	4	0	0	4	76	122	0.708333	0.333333
33								5	9	6	6	9	5	5	9	0	0	0	0	0	0	0	0	0	0	0		17	14	15	22	14	10	14	4	4	0	0	0	4	4	4	0	0	4	49	130	0.375	0.25
34								1	7	6	3	12	0	0	0	0	0	0	0	0	0	0	0	0	0	0		23	8	6	22	18	18	0	0	0	0	0	0	4	0	4	0	0	0	28	103	0.291667	0.25
35								1	0	4	3	6	0	0	0	4	0	4	0	0	0	0	0	0	0	0		22	18	6	8	5	10	9	4	4	4	4	0	4	0	4	4	0	4	21	110	0	0.166667
36								2	10	4	0	8	5	0	0	4	0	0	0	0	0	0	0	0	0	0		18	16	12	14	10	0	5	4	4	0	0	0	4	0	4	0	0	0	31	91	0.416667	0.166667
37								1	15	8	15	15	0	18	0	4	4	4	4	0	0	0	0	0	0	0		20	20	15	17	18	24	12	4	4	4	4	0	4	4	4	4	0	4	87	162	0.625	0.333333
38								2	4	2	3	8	9	18	5	4	4	4	4	0	0	0	0	4	0	4		21	14	3	16	9	18	14	4	4	4	4	4	4	4	4	0	0	0	73	127	0.166667	0.0833333
39								1	15	14	3	8	0	18	9	4	4	4	4	0	0	0	0	0	0	4		21	18	18	16	9	18	21	4	4	4	4	0	4	4	0	4	0	4	87	153	0.625	0.583333
40								5	17	0	9	6	10	18	0	4	4	0	0	0	0	0	0	0	0	0		11	16	18	14	18	24	17	4	4	0	0	0	4	0	4	0	0	4	68	138	0.708333	0
41								3	19	4	9	0	9	10	9	4	4	0	0	0	4	0	4	4	0	0		21	14	6	16	9	24	14	4	4	4	4	0	4	4	4	4	0	4	80	140	0.791667	0.166667
42								1	14	12	3	8	0	18	9	0	0	0	0	0	0	0	0	0	0	0		14	24	15	16	18	18	18	4	4	4	4	4	4	0	4	4	0	4	64	159	0.583333	0.5
43								3	16	8	0	6	9	10	5	4	4	0	0	0	0	0	0	0	0	0		19	24	12	16	18	10	12	4	4	4	4	4	4	0	4	0	0	4	62	143	0.666667	0.333333
44								1	12	10	3	6	5	5	5	4	0	0	0	0	0	0	0	0	0	0		18	20	3	8	9	18	18	4	4	4	0	4	4	0	0	4	0	4	50	122	0.5	0.416667
45								1	15	6	9	6	0	0	0	0	0	0	0	0	0	0	0	0	0	0		21	20	6	24	18	18	9	4	4	4	4	0	4	4	4	0	0	4	36	148	0.625	0.25
46								1	16	8	6	14	5	5	0	0	0	0	0	0	0	0	0	0	0	0		8	8	6	22	10	18	9	0	0	0	0	0	4	0	4	0	0	4	54	93	0.666667	0.333333
47								1	10	8	0	6	5	5	5	4	4	4	4	0	0	0	0	0	0	0		19	12	15	22	9	18	9	0	0	0	0	0	0	0	0	0	0	0	55	104	0.416667	0.333333
48								2	4	6	3	6	9	5	12	0	0	0	0	0	0	0	0	0	0	0		20	12	15	24	18	18	12	4	4	4	4	4	4	4	4	0	0	4	45	155	0.166667	0.25
49								1	7	8	9	8	0	0	0	0	0	0	0	0	0	0	0	0	0	0		13	24	12	24	5	0	12	4	0	0	0	0	4	0	4	0	0	4	32	106	0.291667	0.333333
50								5	10	8	0	6	9	18	5	0	0	0	0	0	0	0	0	0	0	0		21	6	15	16	9	24	12	4	4	0	0	0	4	0	0	0	0	4	56	119	0.416667	0.333333
51								1	8	2	3	14	5	0	9	0	0	0	0	0	0	0	0	0	0	0		20	14	6	16	5	10	9	4	4	4	4	4	4	4	4	4	4	4	41	124	0.333333	0.0833333
52								3	13	4	0	0	9	10	0	4	0	0	0	0	4	4	4	0	0	0		21	20	15	16	18	18	9	4	4	4	4	0	4	0	4	4	0	4	52	149	0.541667	0.166667
53								2	8	14	0	3	0	0	0	0	0	0	0	0	0	0	0	0	0	0		8	14	12	8	0	10	9	4	4	4	4	0	0	0	0	4	0	0	25	81	0.333333	0.583333
54								1	13	6	3	3	9	0	0	0	0	0	0	0	0	0	0	0	0	0		20	16	15	22	18	5	12	0	0	0	0	0	0	0	0	0	0	4	34	112	0.541667	0.25
55								2	0	16	9	6	0	10	0	4	0	4	0	0	4	0	0	0	0	0		11	20	15	24	18	5	9	4	4	4	0	0	4	4	4	0	0	4	53	130	0	0.666667
56								1	6	6	15	6	0	18	0	4	4	0	0	0	0	0	0	0	0	0		9	14	9	12	9	18	9	4	0	0	0	0	4	4	4	0	0	0	59	96	0.25	0.25
57								1	10	2	0	14	0	10	0	0	0	0	0	0	0	0	0	0	0	0		21	6	15	16	18	24	18	0	0	0	0	0	0	0	0	0	0	4	36	122	0.416667	0.0833333
58								2	4	2	0	3	0	0	0	0	0	0	0	0	0	0	0	0	0	0		15	10	12	14	0	18	0	4	0	0	0	0	4	0	4	0	0	4	9	85	0.166667	0.0833333
59								6	0	6	0	6	9	18	9	4	4	0	0	0	4	0	0	0	0	4		21	14	12	20	18	10	18	4	4	0	0	0	4	0	4	0	0	4	64	133	0	0.25
60								1	13	2	9	6	5	0	5	0	0	0	0	0	4	0	0	0	0	0		9	20	6	8	14	18	14	4	4	0	0	0	4	0	0	4	0	4	44	109	0.541667	0.0833333
61								1	10	4	0	8	9	18	5	4	0	0	0	0	0	0	0	0	0	0		20	14	15	16	18	24	14	4	4	4	4	0	4	4	4	0	0	4	58	153	0.416667	0.166667
62								1	11	6	0	8	0	5	0	0	0	0	0	0	0	0	0	0	0	0		19	14	3	22	5	18	9	4	4	4	4	4	4	4	4	0	0	4	30	126	0.458333	0.25
63								2	0	6	9	3	0	5	0	4	4	4	4	0	0	0	0	0	0	0		20	10	15	20	0	18	9	4	4	4	4	4	4	0	4	0	0	4	39	124	0	0.25
64								1	8	0	6	6	0	5	7	0	0	0	0	0	0	0	0	0	0	0		22	6	18	9	5	0	12	0	0	0	0	0	4	0	0	0	0	4	32	80	0.333333	0
65								4	12	4	0	8	18	0	5	0	0	0	0	0	0	0	0	0	0	0		19	10	15	0	14	18	5	4	4	4	4	4	4	4	4	0	0	4	47	117	0.5	0.166667
66								4	5	8	6	6	0	10	10	4	4	4	0	0	0	0	0	0	0	0		11	16	12	12	9	18	9	4	4	4	4	0	4	0	0	0	0	4	57	111	0.208333	0.333333
67								1	9	4	3	6	5	10	0	4	0	0	0	0	0	0	0	0	0	0		16	16	15	8	14	24	12	4	4	4	4	4	4	0	4	0	0	4	41	137	0.375	0.166667
68								1	8	4	0	0	0	5	10	4	4	4	4	0	0	0	0	0	0	0		11	16	15	8	9	18	9	0	4	4	4	0	4	4	4	0	0	4	43	114	0.333333	0.166667
69								1	16	8	15	8	9	18	5	0	0	0	0	0	0	0	0	0	0	0		18	18	15	6	18	24	12	0	0	0	0	0	4	4	4	0	0	4	79	127	0.666667	0.333333
70								1	10	2	6	4	0	0	5	4	0	4	0	0	0	0	0	0	0	0		16	14	15	16	0	5	5	0	0	0	0	0	0	0	0	4	0	4	35	79	0.416667	0.0833333
71								5	11	4	3	3	0	5	0	0	0	4	4	0	0	0	0	0	0	0		18	10	15	24	0	0	0	4	4	0	0	0	0	0	0	0	0	0	34	75	0.458333	0.166667
72								1	0	8	9	14	5	5	0	4	4	0	0	0	0	0	0	0	0	0		0	20	6	14	9	0	14	4	4	4	4	0	4	0	4	4	0	4	49	95	0	0.333333
[truncated: 34 more columns]
