# Supplementary material for: Cross-cultural adaptation of the Fresno Test for Turkish language
Source: PLoS One. 2021 Jan 8;16(1):e0245195. doi: 10.1371/journal.pone.0245195 (PMC7793267; doi:10.1371/journal.pone.0245195)
Supplement: S2 Table — 20 Students, deidentified. (XLSX) [file pone.0245195.s002.xlsx]

## Sheet: Sheet1
		PRETEST - OSC																				PRETEST - AHB																				POSTTEST - OSC
A	program_kod	prefresno_1_osc	prefresno_2_osc	prefresno_3_osc	prefresno_4_osc	prefresno_5_osc	prefresno_6_osc	prefresno_7_osc	prefresno_8a_osc	prefresno_8b_osc	prefresno_8c_osc	prefresno_8d_osc	prefresno_8e_osc	prefresno_9a_osc	prefresno_9b_osc	prefresno_9c_osc	prefresno_10_osc	prefresno_11_osc	prefresno_12_osc	prefresno_toplam_osc		prefresno_1_ahb	prefresno_2_ahb	prefresno_3_ahb	prefresno_4_ahb	prefresno_5_ahb	prefresno_6_ahb	prefresno_7_ahb	prefresno_8a_ahb	prefresno_8b_ahb	prefresno_8c_ahb	prefresno_8d_ahb	prefresno_8e_ahb	prefresno_9a_ahb	prefresno_9b_ahb	prefresno_9c_ahb	prefresno_10_ahb	prefresno_11_ahb	prefresno_12_ahb	prefresno_total_ahb		postfresno_1_osc	postfresno_2_osc	postfresno_3_osc	postfresno_4_osc	postfresno_5_osc	postfresno_6_osc	postfresno_7_osc	postfresno_8a_osc
1	0	18	6	3	6	10	10	5	4	4	0	0	4	4	4	4	4	0	4	90		18	6	3	6	6	5	5	4	4	0	0	0	4	4	4	4	0	0	73		8	12	9	16	14	18	14	4
2	0	12	10	6	6	5	18	9	4	0	4	4	0	0	0	0	0	0	0	78		13	12	6	0	5	5	9	4	0	4	4	0	0	0	0	0	0	0	62		18	14	12	24	9	24	18	4
3	1	17	10	9	8	12	10	5	0	0	0	0	0	0	0	0	0	0	0	71		17	4	9	8	5	10	9	0	0	0	0	0	0	0	0	0	0	0	62		20	16	24	24	18	24	18	4
4	1	19	6	3	6	9	18	5	4	0	0	0	0	0	0	0	0	0	0	70		21	6	3	6	9	18	5	4	4	0	0	0	0	0	0	0	0	0	76		19	10	15	12	18	18	14	4
5	0	12	2	0	3	5	0	0	4	0	0	0	0	0	0	0	0	0	0	26		11	4	0	3	0	0	0	4	0	0	0	0	0	0	0	0	0	0	22		21	4	6	16	5	10	0	0
6	0	8	6	0	3	9	5	10	0	0	0	0	0	0	0	0	0	0	0	41		9	6	0	3	9	0	5	0	0	0	0	0	0	0	0	0	0	0	32		21	16	12	8	18	18	9	0
7	0	5	2	6	0	0	0	5	0	4	0	0	0	0	0	0	0	0	0	22		4	2	6	0	0	0	10	0	4	0	0	0	0	0	0	0	0	0	26		8	10	15	16	10	18	9	4
8	0	0	16	9	0	0	0	5	4	4	4	4	0	0	0	0	0	0	0	46		0	16	3	0	0	0	0	4	4	4	4	0	0	0	0	0	0	0	35		0	24	9	8	0	24	18	4
9	0	15	6	3	8	5	5	5	0	0	0	0	0	0	0	0	0	0	0	47		15	10	3	8	5	9	10	0	0	0	0	0	0	0	0	0	0	0	60		20	24	15	24	18	18	9	4
10	1	21	16	18	3	14	0	0	4	0	0	0	0	0	0	0	0	0	0	76		16	16	18	3	12	0	0	4	0	0	0	0	0	0	0	0	0	0	69		21	18	15	16	12	24	12	4
11	1	16	14	9	12	0	10	9	4	4	0	0	0	0	0	0	0	0	0	78		16	10	9	12	0	0	9	4	4	0	0	0	0	0	0	0	0	0	64		22	4	21	24	21	18	21	4
12	0	15	14	0	8	9	10	0	4	4	0	0	0	0	0	0	0	0	0	64		16	18	0	8	9	10	0	4	4	0	0	0	0	0	0	0	0	0	69		21	18	15	8	18	10	18	4
13	0	15	4	12	14	0	0	0	0	0	0	0	0	0	0	0	0	0	0	45		15	4	12	14	0	0	0	0	0	0	0	0	0	0	0	0	0	0	45		10	14	15	22	18	24	21	0
14	1	17	8	12	8	18	0	9	0	0	0	0	0	0	0	0	0	0	4	76		16	8	12	8	9	0	9	0	0	0	0	0	0	0	0	0	0	4	66		24	20	15	16	9	18	12	0
15	0	10	4	0	8	5	0	0	4	0	0	0	0	0	0	0	0	0	0	31		11	4	0	6	5	0	0	4	0	0	0	0	0	0	0	0	0	0	30		18	16	12	14	10	0	5	4
16	0	4	2	3	8	9	18	5	4	4	4	4	0	0	0	0	4	0	4	73		8	2	6	6	9	10	5	4	4	4	4	0	0	0	0	4	0	4	70		21	14	3	16	9	18	14	4
17	0	14	12	3	8	0	18	9	0	0	0	0	0	0	0	0	0	0	0	64		15	12	3	8	0	18	0	0	0	0	0	0	0	0	0	0	0	0	56		14	24	15	16	18	18	18	4
18	1	13	4	0	0	9	10	0	4	0	0	0	0	4	4	4	0	0	0	52		14	4	0	0	9	10	0	4	0	0	0	0	4	4	4	0	0	0	53		21	20	15	16	18	18	9	4
19	0	4	2	0	3	0	0	0	0	0	0	0	0	0	0	0	0	0	0	9		10	0	3	0	0	0	0	0	0	0	0	0	0	0	0	0	0	0	13		15	10	12	14	0	18	0	4
20	1	16	8	15	8	9	18	5	0	0	0	0	0	0	0	0	0	0	0	79		16	2	15	8	0	18	5	0	0	0	0	0	0	0	0	0	0	0	64		18	18	15	6	18	24	12	0
[truncated: 30 more columns]
